# Supplementary material for: Biotransformation of Ursonic Acid by Aspergillus ochraceus and Aspergillus oryzae to Discover Anti-Neuroinflammatory Derivatives
Source: Molecules. 2023 Dec 5;28(24):7943. doi: 10.3390/molecules28247943 (PMC10745867; doi:10.3390/molecules28247943)
Supplement: Supplementary file 1 [file molecules-28-07943-s001.zip]

Archive with 1 entries (1 files):
- molecules-2710556-supplementary.pdf
